# Supplementary material for: BTB-BACK Domain Protein POB1 Suppresses Immune Cell Death by Targeting Ubiquitin E3 ligase PUB17 for Degradation
Source: PLoS Genet. 2017 Jan 5;13(1):e1006540. doi: 10.1371/journal.pgen.1006540 (PMC5249250; doi:10.1371/journal.pgen.1006540)
Supplement: S1 Table — (XLSX) [file pgen.1006540.s006.xlsx]

## Sheet: Sheet1
Supplementary Table S1
Gene	Forward Primer	Reverse Primer	Function
POB1	GW_AtPOB1F: AAAGCAGGCTTCACCATGAGAGGTACTACTGAG	GW_AtPOB1_1R: GAAAGCTGGGTCCTAAGGATCTGTAGACCT	cloning of AtPOB1 to pDONAR_201 vectors
POB1	NbPOB1:CACCATGAAGGACCAGAATTTGGACCTAT	NbPOB1: GTGCCTGATAGTAAGTTCAGCCCTGAG	cloning of NbPOB1 to gateaway vector
POB1	AtPOB1 F:CACCATGAGAGGTACTACTGAGAA	AtPOB1 R: AGGATCTGTAGACCTTTTGATGG	cloning of AtPOB1 to gateaway vector
POB1	AtPOB1intF: TCTGAGCAAAGGCATGTCAC		POB1 internal sequencing primer
POB1	TV-NbPOB1_AF : CGTCGTTTTGTGGAGCGTGC	TV-NbPOB1_AR: GCCTGATAGTAAGTTCAGCCC	VIGS construct for NbPOB1_A
POB1	TV-NbPOB1_BF:GGGATGAGAGAGTCTGAGCAAAGAC	TV-NbPOB1_BR :GTTCAAACTCAACCACCTTAACAGG	VIGS construct for NbPOB1_B
POB1	HG-NbPOB1_B F: CACCGGGATGAGAGAGTCTGAGC	HG-NbPOB1_B R: GTTCAAACTCAACCACCTTAACAGG	silencing construct for NtPOB1
POB1	TV-NbPOB1_BF:GGGATGAGAGAGTCTGAGCAAAGAC	TV-NbPOB1_BR :GTTCAAACTCAACCACCTTAACAGG	RT_PCR in N. benthamiana for checking POB1_A silencing level
POB1	TV-NbPOB1_AF : CGTCGTTTTGTGGAGCGTGC	TV-NbPOB1_AR: GCCTGATAGTAAGTTCAGCCC	RT_PCR in N. benthamiana for checking POB1_B silencing level
POB1	NtPOB1_AF : CGTCGTTTTGTGGAGCGTGC	NtPOB1_AR: GCCTGATAGTAAGTTCAGCCC	RT_PCR in tobacco for checking POB1 silencing level
ACTIN (TN. benthamiana)	ACTIN F:CTATTCTCCGCTTTGGACTTGGCA	ACTIN R: ACCTGCTGGAAGGTGCTGAGGGAA	RT_PCR internal control for N. benthamiana
ACTIN (Tobacco)	ACTIN F: CTATTCTCCGCTTTGGACTTGGCA	ACTIN R: ACCTGCTGGAAGGTGCTGAGGGAA	RT_PCR internal control for Tobacco
POB1D146A	NbPOB1D/A F: CGATTCAACTTGGAACTGTGCTTCTCCAAGAGTTATAAAAG	NbPOB1D/A R: CTTTTATAACTCTTGGAGAAGCACAGTTCCAAGTTGAATCG	POB1D146A mutation (437A to 437C)
StPUB17	StPUB17-Full-F: AA AAA GCA GGC TTC ACC ATGGCATCTGCTGCAATTTTC	StPUB17-Full-R: A GAA AGC TGG GTC CTATAATACTGGAACTGAAAT	gateway cloning of StPUB17 Full lenghth
AtPUB17	AtPUB17-Full-F: CACCATGGCCTCAGCGGCGATATTCTC	AtPUB17-Full-R: TCACAACACTGGTACGGAGATTGAGAT	gateway cloning of StPUB17 Full lenghth
CUL3a	CUL3A F: ATGAGTAATCAGAAGAAGAGG	CUL3A R: GGCTAGATAGCGGTAAAGTTTCCG	cloning of AtCUL3A
NbBTB/POZ domain containing protein POB1-like	NbBTB/POZ F: GGCTGTTATGGACCCGGAAA	NbBTB/POZ R: ATCATCTCTCCGTCGTTTGC	confirm TRV:NbPOB1 specificity
